# Supplementary material for: Microbial Transformations of Halolactones and Evaluation of Their Antiproliferative Activity
Source: Int J Mol Sci. 2023 Apr 20;24(8):7587. doi: 10.3390/ijms24087587 (PMC10144491; doi:10.3390/ijms24087587)
Supplement: Supplementary file 1 [file ijms-24-07587-s001.zip]

Archive with 1 entries (1 files):
- ijms-2357539-supplementary.pdf
